# Supplementary material for: Non-coding RNA Expression, Function, and Variation during Drosophila Embryogenesis
Source: Curr Biol. 2018 Nov 19;28(22):3547–3561.e9. doi: 10.1016/j.cub.2018.09.026 (PMC6264527; doi:10.1016/j.cub.2018.09.026)
Supplement: Table S2. Characteristics of the Novel lncRNA Genes, Related to Figure 1 and STAR Methods — This file contains information about several parameters of the novel lncRNA that we considered expressed according to our filtering procedure (HQ set). family: name of gene model; id: name of transcript model; GEFPKM: gene-level FPKM count; TRFPKM: transcript-level FPKM count; GEPadj: adjusted p value for specified contrast. miRNA_matches and miRNA_matches_position columns show the result of looking for both strands (5p, 3p) of mature miRNA on the transcript sequences with BLAST, harbor_miRNA indicate whether that transcript harbors a primary miRNA on the same strand. In the last 12 columns we provide the identity of the 6 HQ PCG closest neighbors and the correlation of expression with each of them across biological samples (excluding nuclear-enriched samples). [file mmc2.zip]

Archive with 1 entries (1 files):
- Schor_Table_S2.tsv
