# Supplementary material for: Non-coding RNA Expression, Function, and Variation during Drosophila Embryogenesis
Source: Curr Biol. 2018 Nov 19;28(22):3547–3561.e9. doi: 10.1016/j.cub.2018.09.026 (PMC6264527; doi:10.1016/j.cub.2018.09.026)
Supplement: Table S4. List of Expressed PCGs, Related to Figure 1 and STAR Methods — This file reports the previously annotated (FlyBase 5.55 version) protein coding genes that we considered expressed according to our filtering procedure (HQ set). family: name of gene model; id: name of transcript model; GEFPKM: gene-level FPKM count; TRFPKM: transcript-level FPKM count; GEPadj: adjusted p value for specified contrast. [file mmc4.zip]

Archive with 1 entries (1 files):
- Schor_Table_S4.tsv
