# Supplementary material for: Non-coding RNA Expression, Function, and Variation during Drosophila Embryogenesis
Source: Curr Biol. 2018 Nov 19;28(22):3547–3561.e9. doi: 10.1016/j.cub.2018.09.026 (PMC6264527; doi:10.1016/j.cub.2018.09.026)
Supplement: Table S5. List of lncRNA Genes Analyzed by FISH, Related to Figure 2 and STAR Methods — For each gene, we inform the expression value on the highest expressed sample, the observed FISH pattern for the successful cases, and whether its expression was assessed before on the Fly-FISH (http://fly-fish.ccbr.utoronto.ca/) or BDGP in situ (http://insitu.fruitfly.org/cgi-bin/ex/insitu.pl) projects. In addition, we inform the genomic coordinates of the deletion for the three lncRNA-gene knockouts. [file mmc5.xlsx]

## Sheet: all
lncRNA gene name	Symbol (if annotated)	length (bp)	RNA-seq enrichment	RPKM	FISH signal	In situ pattern	Data shown	Described on FlyFISH or BDGP in situ project?	Deleted	Strand	Chr	Del Start	Del End
FBgn0266236	CR44931	505	whole embryo 3-4h	7.33664	yes	in early embro broad stripe posterior to cehalic furrow	Figure 2	Consistent with FlyFish
FBgn0266631	CR45138	736	whole embryo 3-4h	31.0031	yes	developing mesoderm from stage 10	Figure 2	Not assessed
XLOC_017489		797	meso 3-4h	2.53203	yes	in early stage 5 in the anterior tip, after gastrulation faint staining in mesoderm and gut	Figure S6	NA
XLOC_007224		1255	whole embryo 3-4h	3.84468	yes	mesoderm and gut	Figure S6	NA
XLOC_018482		1517	whole embryo 3-4h	5.90425	yes	early ectoderm, 7 stripes	Figure 2	NA
FBgn0263595	CR43617	1736	whole embryo 3-4h	3.73504	yes	in early embryo as a broad stripe in the posterior end, from stage 10 in ventrolateral ectoderm, stripes; similar to iab-4 expression (Cumberledge 1990, Bender 2008)	Figure 2	Not detected in embryo (FlyFish)
XLOC_012225		3558	meso-nuclei 6-8h	0.470386	yes	maternally deposited, from stage 10 follows Doc1 (dorsolateral ectoderm in stripes)	Figure 4	NA	x	-	3L	9032784	9034035
XLOC_015699		4064	meso-nuclei 6-8h	5.96169	yes	bright nuclear dots in head, midgut and meso- primordia	Figure S6	NA
FBgn0262109	CR42862	5480	meso-nuclei 6-8h	762.268	yes	ubiquitous, in nuclear foci - used as positive technical control (high FPKM, pattern known)	Figure S6	Consistent with BDGP and FlyFish
XLOC_004366		5966	meso-nuclei 6-8h	4.88711	yes	bright nuclear dots in proctodeum and midgut primordia	Figure 4	NA	x	+	2LHet	34177	37554
XLOC_024443		6870	whole embryo 3-4h	9.78217	yes	maternally deposited	Figure S6	NA
XLOC_005612		8441	meso-nuclei 6-8h	4.90034	yes	dotted, disordered expression pattern	Figure S6	NA
FBgn0263019	CR43314	10706	meso-nuclei 6-8h	7.60801	yes	patches in the anterior tip at stage 5, anterior part of the cephalic furrow in stage 8, later in PNS	Figure 2	Not assessed
XLOC_012319	CR46003	13637	meso-nuclei 6-8h	2.24547	yes	segmented patches in neural ectoderm, strong expression in VNC and brain	Figure 2 and 4	Not detected in embryo (FlyFish)	x	-	3L	10289365	10301857
XLOC_025641		14867	meso-nuclei 6-8h	8.71599	yes	bright nuclear dots in parts of mesoderm and head	Figure S6	NA
XLOC_015843		15384	meso-nuclei 6-8h	4.57947	yes	dotted, disordered expression pattern	Figure S6	NA
XLOC_018229		529	whole embryo 4-6h	4.4993	no			NA
XLOC_015145	CR45631	706	whole embryo 3-4h	2.0954	no			Not assessed
XLOC_018046		1324	meso 3-4h	2.47058	no			NA
XLOC_019321		1344	whole embryo 4-6h	4.92454	no			NA
XLOC_005255	CR45276	1806	whole embryo 4-6h	5.41547	no			Not assessed
XLOC_023269		2566	meso-nuclei 6-8h	3.80201	no			NA
XLOC_011167		2831	meso-nuclei 3-4h	6.85325	no			NA
XLOC_024984		3003	meso 6-8h	15.9382	no			NA
XLOC_005546		3768	meso 3-4h	9.88339	no			NA
XLOC_013181	CR45912	3914	meso 4-6h	3.76821	no			Not detected in embryo (FlyFish)
XLOC_007956	CR45270	4087	whole embryo 3-4h	6.2732	no			Not assessed
XLOC_024147		4259	meso-nuclei 6-8h	6.72372	no			NA
XLOC_005936		4330	meso 4-6h	2.08928	no			NA
XLOC_012647		5405	meso-nuclei 6-8h	2.09635	no			NA
XLOC_010934		17367	meso-nuclei 6-8h	9.02224	no			NA
XLOC_013478		28988	meso-nuclei 3-4h	4.77058	no			NA
